# Supplementary material for: FishSNP: a high quality cross-species SNP database of fishes
Source: Sci Data. 2024 Mar 9;11:286. doi: 10.1038/s41597-024-03111-8 (PMC10924876; doi:10.1038/s41597-024-03111-8)
Supplement: Supplementary file 1 — Supplementary Information [file 41597_2024_3111_MOESM1_ESM.xlsx]

## Sheet: Contents page
Supplementary Information
Supplementary Table S1. Statistics of articles by species.
Supplementary Table S2. Statistics of populations by species.
Supplementary Table S3. Statistics of all articles, including article types and references.
Supplementary Table S4. A detailed description and statistics of all articles collected (including specific reasons for the unavailability of article data).

## Sheet: Supplementary Table S1
Supplementary Table S1. Statistics of articles by species.
Species	Paper number	Useful papers
		Useful accachments	Useful bioprojects	Sum	Family data sets	Radom groups data sets	Data sets sum
grass carp(Ctenopharyngodon idellus)	6	1	1	1	0	1	2
silver carp (Hypophthalmichthys molitrix)	4	1	1	2	2	0	2
Nile tilapia (Oreochromis niloticus)	13	2	4	6	2	4	6
common carp (Cyprinus carpio)	5	1	1	2	2	0	2
rainbow trout (Oncorhynchus mykiss)	10	4	1	5	2	3	5
rohu labeo (Labeo rohita)	3	1	1	1	1	0	1
Atlantic salmon (Salmo salar)	6	2	0	2	1	1	2
yellow catfish (Tachysurus fulvidraco)	3	1	1	2	1	1	2
snakehead (Channa argus)	3	0	1	1	1	0	1
Asian swamp eel (Monopterus albus)	1	1	0	1	1	0	1
barramundi (Lates calcarifer)	6	1	0	1	1	0	1
channel catfish (Ictalurus punctatus)	2	1	0	1	0	1	1
large scale loach (Paramisgurnus dabryanus)	1	0	1	1	1	1	2

## Sheet: Supplementary Table S2
Supplementary Table S2. Statistics of populations by species.
Species	SNP markers of family			SNP markers of random groups			EVA	Sum
								(after redundancy removal )
	Pass mendelian test	Deviation	Untested	Pass HWE test	Deviation	Untested
grass carp(Ctenopharyngodon idellus)	0	0	0	202730	771	0	0	203501
silver carp (Hypophthalmichthys molitrix)	1059	82	12	0	0	0	0	1153
Nile tilapia (Oreochromis niloticus)	0	0	215907	6693442	1432102	0	1051794	9393245
common carp (Cyprinus carpio)	15586	2	0	0	0	0	0	15588
rainbow trout (Oncorhynchus mykiss)	5420	0	8	52514	6220	23906	13866	101934
rohu labeo (Labeo rohita)	1528	0	0	0	0	0	2396177	2397705
Atlantic salmon (Salmo salar)	3177	642	0	3320103	730310	0	7757477	11811709
yellow catfish (Tachysurus fulvidraco)	105	0	0	1685549	0	0	0	1685654
snakehead (Channa argus)	3232	533	0	0	0	0	0	3765
Asian swamp eel (Monopterus albus)	1824930	10760	0	0	0	0	0	1835690
barramundi (Lates calcarifer)	2829	0	0	0	0	0	0	2829
channel catfish (Ictalurus punctatus)	0	0	0	0	0	1242201	0	1242201
large scale loach (Paramisgurnus dabryanus)	47717	107302	0	16467845	469703	0	0	16995269

## Sheet: Supplementary Table S3
Supplementary Table S3. Statistics of all articles, including article types and references.
Specis	Description	References
Channa argus	The attachment is not provided, unusable bioproject	Xiao, M., Bao, F., Zhao, Y., et al. (2019) Transcriptome sequencing and de novo analysis of the northern snakehead, Ophiocephalus argus. J Genet, 98.
Channa argus	The attachment is not provided, usable bioproject	Wang, L., Xie, N., Shen, Y., et al. (2019) Constructing High-Density Genetic Maps and Developing Sexing Markers in Northern Snakehead (Channa argus). Marine Biotechnology, 21, 348-358.
Channa argus	The attachment is not provided, unusable bioproject	Resh, C.A., Galaska, M.P., Mahon, A.R. (2018) Genomic analyses of Northern snakehead (Channa argus) populations in North America. PeerJ, 6, e4581.
Crucian_carp	Unusable attachment, unusable bioproject	Liu, H., Fu, B., Pang, M., et al. (2017) A High-Density Genetic Linkage Map and QTL Fine Mapping for Body Weight in Crucian Carp (Carassius auratus) Using 2b-RAD Sequencing. G3 (Bethesda), 7, 2473-2487.
Crucian_carp	Unusable attachment, unusable bioproject	Huang, X., Qin, Q., Gong, K., et al. (2020) Comparative analyses of the Sox9a-Amh-Cyp19a1a regulatory Cascade in Autotetraploid fish and its diploid parent. BMC Genet, 21, 35.
Crucian_carp	Unusable attachment, bioproject is not provided	Pang, M.X., Fu, B.D., Yu, X.M., et al. (2017) Quantitative trait loci mapping for feed conversion efficiency in crucian carp (Carassius auratus). Scientific Reports, 7.
Ctenopharyngodon idellus	The attachment is not provided, unusable bioproject	Yu, L.Y., Bai, J.J., Fan, J.J., et al. (2015) Transcriptome analysis of the grass carp (Ctenopharyngodon idella) using 454 pyrosequencing methodology for gene and marker discovery. Genet Mol Res, 14, 19249-19263.
Ctenopharyngodon idellus	Unusable attachment, bioproject is not provided	Lu, X.B., Chen, Y.X., Cui, Z.W., et al. (2018) Characterization of grass carp CD40 and CD154 genes and the association between their polymorphisms and resistance to grass carp reovirus. Fish Shellfish Immunol, 81, 304-308.
Ctenopharyngodon idellus	Unusable attachment, bioproject is not provided	Xu, B., Wang, S., Jiang, Y., et al. (2010) Generation and analysis of ESTs from the grass carp, Ctenopharyngodon idellus. Anim Biotechnol, 21, 217-225.
Ctenopharyngodon idellus	Usable attachment	Huang, X., Jiang, Y., Zhang, W., et al. (2020) Construction of a high-density genetic map and mapping of growth related QTLs in the grass carp (Ctenopharyngodon idellus). BMC Genomics, 21, 313.
Ctenopharyngodon idellus	Unusable attachment, Usable bioproject	Shen, Y., Wang, L., Fu, J., et al. (2019) Population structure, demographic history and local adaptation of the grass carp. BMC Genomics, 20, 467.
Ctenopharyngodon idellus	Unusable attachment, bioproject is not provided	Wan, Q., Su, J., Chen, X., et al. (2013) Genomic sequence comparison, promoter activity, SNP detection of RIG-I gene and association with resistance/susceptibility to grass carp reovirus in grass carp (Ctenopharyngodon idella). Dev Comp Immunol, 39, 333-342.
Cyprinus carpio	Unusable attachment, unusable bioproject	Feng, X., Yu, X., Fu, B., et al. (2018) A high-resolution genetic linkage map and QTL fine mapping for growth-related traits and sex in the Yangtze River common carp (Cyprinus carpio haematopterus). Bmc Genomics, 19.
Cyprinus carpio	Usable attachment	Palaiokostas, C., Kocour, M., Prchal, M., et al. (2018) Accuracy of Genomic Evaluations of Juvenile Growth Rate in Common Carp (Cyprinus carpio) Using Genotyping by Sequencing. Front Genet, 9, 82.
Cyprinus carpio	Unusable attachment, bioproject is not provided	weZheng, X., Kuang, Y., Lv, W., et al. (2016) Genome-Wide Association Study for Muscle Fat Content and Abdominal Fat Traits in Common Carp (Cyprinus carpio). PLoS One, 11, e0169127.
Cyprinus carpio	Unusable attachment, bioproject is not provided	Zhu, C., Cheng, L., Tong, J., et al. (2012) Development and characterization of new single nucleotide polymorphism markers from expressed sequence tags in common carp (Cyprinus carpio). Int J Mol Sci, 13, 7343-7353.
Cyprinus carpio	Unusable attachment, Usable bioproject	Tadmor-Levi, R., Hulata, G., David, L. (2019) Multiple interacting QTLs affect disease challenge survival in common carp (Cyprinus carpio). Heredity (Edinb), 123, 565-578.
Hypophthalmichthys molitrix	Unusable attachment, Usable bioproject	Wang, X., Liu, H., Pang, M., et al. (2019) Construction of a high-density genetic linkage map and mapping of quantitative trait loci for growth-related traits in silver carp (Hypophthalmichthys molitrix). Sci Rep, 9, 17506.
Hypophthalmichthys molitrix	The attachment is not provided, and the bioproject is not provided	Jian, J., Yang, L., Gan, X., et al. (2021) Whole genome sequencing of silver carp (Hypophthalmichthys molitrix) and bighead carp (Hypophthalmichthys nobilis) provide novel insights into their evolution and speciation. Mol Ecol Resour, 21, 912-923.
Hypophthalmichthys molitrix	Usable attachment	Lamer, J.T., Sass, G.G., Boone, J.Q., et al. (2014) Restriction site-associated DNA sequencing generates high-quality single nucleotide polymorphisms for assessing hybridization between bighead and silver carp in the United States and China. Mol Ecol Resour, 14, 79-86.
Hypophthalmichthys molitrix	Unusable attachment, bioproject is not provided	Lamer, J.T., Ruebush, B.C., Arbieva, Z.H., et al. (2015) Diagnostic SNPs reveal widespread introgressive hybridization between introduced bighead and silver carp in the Mississippi River Basin. Mol Ecol, 24, 3931-3943.
Hypophthalmichthys nobilis	The attachment is not provided, unusable bioproject	Zhou, Y., Liu, H., Wang, X., et al. (2020) QTL Fine Mapping for Sex Determination Region in Bighead Carp (Hypophthalmichthys nobilis) and Comparison with Silver Carp (Hypophthalmichthys molitrix). Mar Biotechnol (NY), 22, 41-53.
Hypophthalmichthys nobilis	The attachment is not provided, unusable bioproject	Fu, B., Liu, H., Yu, X., et al. (2016) A high-density genetic map and growth related QTL mapping in bighead carp (Hypophthalmichthys nobilis). Sci Rep, 6, 28679.
Ictalurus punctatus	The attachment is not provided, and the bioproject is not provided	Zhang, S., Zhang, X., Chen, X., et al. (2019) Construction of a High-Density Linkage Map and QTL Fine Mapping for Growth- and Sex-Related Traits in Channel Catfish (Ictalurus punctatus). Front Genet, 10, 251.
Ictalurus punctatus	Usable attachment	Sun, L., Liu, S., Wang, R., et al. (2014) Identification and analysis of genome-wide SNPs provide insight into signatures of selection and domestication in channel catfish (Ictalurus punctatus). PLoS One, 9, e109666.
Labeo rohita	The attachment is not provided, unusable bioproject	Das, P., Sahoo, L., Das, S.P., et al. (2020) De novo Assembly and Genome-Wide SNP Discovery in Rohu Carp, Labeo rohita. Front Genet, 11, 386.
Labeo rohita	The attachment is not provided, and the bioproject is not provided	Hamilton, M.G., Mekkawy, W., Kilian, A., et al. (2019) Single Nucleotide Polymorphisms (SNPs) Reveal Sibship Among Founders of a Bangladeshi Rohu (Labeo rohita) Breeding Population. Front Genet, 10, 597.
Labeo rohita	Usable attachment	Robinson, N., Baranski, M., Mahapatra, K.D., et al. (2014) A linkage map of transcribed single nucleotide polymorphisms in rohu (Labeo rohita) and QTL associated with resistance to Aeromonas hydrophila. BMC Genomics, 15, 541.
Lates calcarifer	Unusable attachment, unusable bioproject	Shen, X., Ngoh, S.Y., Thevasagayam, N.M., et al. (2016) BAC-pool sequencing and analysis confirms growth-associated QTLs in the Asian seabass genome. Sci Rep, 6, 36647.
Lates calcarifer	Unusable attachment, bioproject is not provided	Xia, J.H., Lin, G., He, X., et al. (2013) Whole genome scanning and association mapping identified a significant association between growth and a SNP in the IFABP-a gene of the Asian seabass. BMC Genomics, 14, 295.
Lates calcarifer	Unusable attachment, bioproject is not provided	Wang, C.M., Bai, Z.Y., He, X.P., et al. (2011) A high-resolution linkage map for comparative genome analysis and QTL fine mapping in Asian seabass, Lates calcarifer. BMC Genomics, 12, 174.
Lates calcarifer	Usable attachment	Wang, L., Wan, Z.Y., Bai, B., et al. (2015) Construction of a high-density linkage map and fine mapping of QTL for growth in Asian seabass. Sci Rep, 5, 16358.
Lates calcarifer	The attachment is not provided, and the bioproject is not provided	Wang, L., Xia, J.H., Liu, X.J., et al. (2014) Molecular characterization and mapping of Fgf21 gene in a foodfish species asian seabass. PLoS One, 9, e90172.
Lates calcarifer	The attachment is not provided, and the bioproject is not provided	He, X.P., Xia, J.H., Wang, C.M., et al. (2012) Significant associations of polymorphisms in the prolactin gene with growth traits in Asian seabass (Lates calcarifer). Anim Genet, 43, 233-236.
Megalobrama amblycephala	The attachment is not provided, unusable bioproject	Gao, Z., Luo, W., Liu, H., et al. (2012) Transcriptome analysis and SSR/SNP markers information of the blunt snout bream (Megalobrama amblycephala). PLoS One, 7, e42637.
Megalobrama amblycephala	Unusable attachment, bioproject is not provided	Zhou, F., Zhan, Q., Ding, Z., et al. (2017) A NLRC3-like gene from blunt snout bream (Megalobrama amblycephala): Molecular characterization, expression and association with resistance to Aeromonas hydrophila infection. Fish Shellfish Immunol, 63, 213-219.
Megalobrama amblycephala	The attachment is not provided, and the bioproject is not provided	Xiao, J., Hu, F., Luo, K., et al. (2016) Unique nucleolar dominance patterns in distant hybrid lineage derived from Megalobrama Amblycephala × Culter Alburnus. BMC Genet, 17, 150.
Megalobrama amblycephala	The attachment is not provided, unusable bioproject	Wan, S.M., Liu, H., Zhao, B.W., et al. (2017) Construction of a high-density linkage map and fine mapping of QTLs for growth and gonad related traits in blunt snout bream. Sci Rep, 7, 46509.
micropterus salmoides	Unusable attachment, unusable bioproject	Li, C., Gowan, S., Anil, A., et al. (2015) Discovery and validation of gene-linked diagnostic SNP markers for assessing hybridization between Largemouth bass (Micropterus salmoides) and Florida bass (M. floridanus). Mol Ecol Resour, 15, 395-404.
Monopterus albus	Usable attachment	Shi, M., Luo, H., Zhang, W., et al. (2021) A genome-wide linkage map and QTL mapping for growth traits of Asian rice-field eel (Monopterus albus). Aquaculture, 536.
Oncorhynchus mykiss	Unusable attachment, unusable bioproject	Houston, D.D., Elzinga, D.B., Maughan, P.J., et al. (2012) Single nucleotide polymorphism discovery in cutthroat trout subspecies using genome reduction, barcoding, and 454 pyro-sequencing. BMC Genomics, 13, 724.
Oncorhynchus mykiss	Unusable attachment, Usable bioproject	Palti, Y., Gao, G., Miller, M.R., et al. (2014) A resource of single-nucleotide polymorphisms for rainbow trout generated by restriction-site associated DNA sequencing of doubled haploids. Mol Ecol Resour, 14, 588-596.
Oncorhynchus mykiss	Usable attachment	Hess, J.E., Zendt, J.S., Matala, A.R., et al. (2016) Genetic basis of adult migration timing in anadromous steelhead discovered through multivariate association testing. Proc Biol Sci, 283.
Oncorhynchus mykiss	Usable attachment	Zhang, H.Y., Zhao, Z.X., Xu, J., et al. (2018) Population genetic analysis of aquaculture salmonid populations in China using a 57K rainbow trout SNP array. PLoS One, 13, e0202582.
Oncorhynchus mykiss	Usable attachment	Al-Tobasei, R., Ali, A., Leeds, T.D., et al. (2017) Identification of SNPs associated with muscle yield and quality traits using allelic-imbalance analyses of pooled RNA-Seq samples in rainbow trout. BMC Genomics, 18, 582.
Oncorhynchus mykiss	Unusable attachment, bioproject is not provided	Hohenlohe, P.A., Day, M.D., Amish, S.J., et al. (2013) Genomic patterns of introgression in rainbow and westslope cutthroat trout illuminated by overlapping paired-end RAD sequencing. Mol Ecol, 22, 3002-3013.
Oncorhynchus mykiss	Usable attachment	Liu, S., Vallejo, R.L., Palti, Y., et al. (2015) Identification of single nucleotide polymorphism markers associated with bacterial cold water disease resistance and spleen size in rainbow trout. Front Genet, 6, 298.
Oncorhynchus mykiss	Unusable attachment, bioproject is not provided	Gonzalez-Pena, D., Gao, G., Baranski, M., et al. (2016) Genome-Wide Association Study for Identifying Loci that Affect Fillet Yield, Carcass, and Body Weight Traits in Rainbow Trout (Oncorhynchus mykiss). Front Genet, 7, 203.
Oncorhynchus mykiss	Unusable attachment, bioproject is not provided	Salem, M., Al-Tobasei, R., Ali, A., et al. (2018) Genome-Wide Association Analysis With a 50K Transcribed Gene SNP-Chip Identifies QTL Affecting Muscle Yield in Rainbow Trout. Front Genet, 9, 387.
Oncorhynchus mykiss	Unusable attachment, bioproject is not provided	Nazari, S., Pourkazmi, M. (2021) Isolation and characterization of SNP markers of rainbow trout (Onchorhynchus mykiss Walbaum, 1792) from transcriptomic sequences. Mol Biol Rep, 48, 989-995.
Oreochromis niloticus	The attachment is not provided, unusable bioproject	Li, H.L., Gu, X.H., Li, B.J., et al. (2017) Genome-Wide QTL Analysis Identified Significant Associations Between Hypoxia Tolerance and Mutations in the GPR132 and ABCG4 Genes in Nile Tilapia. Mar Biotechnol (NY), 19, 441-453.
Oreochromis niloticus	Unusable attachment, Usable bioproject	Wessels, S., Krause, I., Floren, C., et al. (2017) ddRADseq reveals determinants for temperature-dependent sex reversal in Nile tilapia on LG23. BMC Genomics, 18, 531.
Oreochromis niloticus	Unusable attachment, Usable bioproject	Wessels, S., Krause, I., Floren, C., et al. (2017) ddRADseq reveals determinants for temperature-dependent sex reversal in Nile tilapia on LG23. BMC Genomics, 18, 531.
Oreochromis niloticus	Unusable attachment, bioproject is not provided	Lind, C.E., Agyakwah, S.K., Attipoe, F.Y., et al. (2019) Genetic diversity of Nile tilapia (Oreochromis niloticus) throughout West Africa. Sci Rep, 9, 16767.
Oreochromis niloticus	The attachment is not provided, and the bioproject is not provided	Yáñez, J.M., Yoshida, G., Barria, A., et al. (2020) High-Throughput Single Nucleotide Polymorphism (SNP) Discovery and Validation Through Whole-Genome Resequencing in Nile Tilapia (Oreochromis niloticus). Mar Biotechnol (NY), 22, 109-117.
Oreochromis niloticus	The attachment is not provided, and the bioproject is not provided	Van Bers, N.E., Crooijmans, R.P., Groenen, M.A., et al. (2012) SNP marker detection and genotyping in tilapia. Mol Ecol Resour, 12, 932-941.
Oreochromis niloticus	The attachment is not provided, and the bioproject is not provided	Palaiokostas, C., Bekaert, M., Khan, M.G., et al. (2015) A novel sex-determining QTL in Nile tilapia (Oreochromis niloticus). BMC Genomics, 16, 171.
Oreochromis niloticus	The attachment is not provided, and the bioproject is not provided	Yoshida, G.M., Lhorente, J.P., Correa, K., et al. (2019) Genome-Wide Association Study and Cost-Efficient Genomic Predictions for Growth and Fillet Yield in Nile Tilapia (Oreochromis niloticus). G3 (Bethesda), 9, 2597-2607.
Oreochromis niloticus	Usable attachment	Yoshida, G.M., Yáñez, J.M. (2021) Multi-trait GWAS using imputed high-density genotypes from whole-genome sequencing identifies genes associated with body traits in Nile tilapia. BMC Genomics, 22, 57.
Oreochromis niloticus	Usable attachment	Yu, X., Megens, H.J., Mengistu, S.B., et al. (2021) Genome-wide association analysis of adaptation to oxygen stress in Nile tilapia (Oreochromis niloticus). BMC Genomics, 22, 426.
Oreochromis niloticus	Unusable attachment, Usable bioproject	Cádiz, M.I., López, M.E., Díaz-Domínguez, D., et al. (2020) Whole genome re-sequencing reveals recent signatures of selection in three strains of farmed Nile tilapia (Oreochromis niloticus). Sci Rep, 10, 11514.
Oreochromis niloticus	Unusable attachment, Usable bioproject	Nyinondi, C.S., Mtolera, M.S.P., Mmochi, A.J., et al. (2020) Assessing the genetic diversity of farmed and wild Rufiji tilapia (Oreochromis urolepis urolepis) populations using ddRAD sequencing. Ecol Evol, 10, 10044-10056.
Oreochromis niloticus	The attachment is not provided, unusable bioproject	Syaifudin, M., Bekaert, M., Taggart, J.B., et al. (2019) Species-Specific Marker Discovery in Tilapia. Sci Rep, 9, 13001.
Pangasianodon hypophthalmus	The attachment is not provided, and the bioproject is not provided	tiao'wenKim, O.T.P., Nguyen, P.T., Shoguchi, E., et al. (2018) A draft genome of the striped catfish, Pangasianodon hypophthalmus, for comparative analysis of genes relevant to development and a resource for aquaculture improvement. BMC Genomics, 19, 733.
Pelteobagrus fulvidraco	The attachment is not provided, usable bioproject	Gong, G., Dan, C., Xiao, S., et al. (2018) Chromosomal-level assembly of yellow catfish genome using third-generation DNA sequencing and Hi-C analysis. Gigascience, 7.
Pelteobagrus fulvidraco	Usable attachment	Zhou, H., Duan, G., Jiang, H., et al. (2021) High-density genetic map and QTL mapping for body color of the yellow catfish (Tachysurus fulvidraco♀ × T. vachellii♂). Anim Genet, 52, 246-248.
Salmo salar	Unusable attachment, bioproject is not provided	Sinclair-Waters, M., Ødegård, J., Korsvoll, S.A., et al. (2020) Beyond large-effect loci: large-scale GWAS reveals a mixed large-effect and polygenic architecture for age at maturity of Atlantic salmon. Genet Sel Evol, 52, 9.
Salmo salar	Unusable attachment, Usable bioproject	Gonen, S., Lowe, N.R., Cezard, T., et al. (2014) Linkage maps of the Atlantic salmon (Salmo salar) genome derived from RAD sequencing. BMC Genomics, 15, 166.
Salmo salar	Unusable attachment, Usable bioproject	Yáñez, J.M., Naswa, S., López, M.E., et al. (2016) Genomewide single nucleotide polymorphism discovery in Atlantic salmon (Salmo salar): validation in wild and farmed American and European populations. Mol Ecol Resour, 16, 1002-1011.
Salmo salar	Unusable attachment, bioproject is not provided	Tsai, H.Y., Robledo, D., Lowe, N.R., et al. (2016) Construction and Annotation of a High Density SNP Linkage Map of the Atlantic Salmon (Salmo salar) Genome. G3 (Bethesda), 6, 2173-2179.
Salmo salar	Unusable attachment, bioproject is not provided	Gabián, M., Morán, P., Fernández, A.I., et al. (2019) Identification of genomic regions regulating sex determination in Atlantic salmon using high density SNP data. BMC Genomics, 20, 764.
Salmo salar	Unusable attachment, bioproject is not provided	Hillestad, B., Makvandi-Nejad, S., Krasnov, A., et al. (2020) Identification of genetic loci associated with higher resistance to pancreas disease (PD) in Atlantic salmon (Salmo salar L.). BMC Genomics, 21, 388.
Paramisgurnus dabryanus	Unusable attachment, Usable bioproject	Wei, J., Chen, Y., Wang, W. (2019) A High-Density Genetic Linkage Map and QTL Mapping for Sex and Growth-Related Traits of Large-Scale Loach (Paramisgurnus dabryanus). Front Genet, 10, 1023.

## Sheet: Supplementary Table S4
Supplementary Table S4. A detailed description and statistics of all articles collected (including specific reasons for the unavailability of article data).
Specis	PMID/DOI	Paper title	Family data	Family number	Mendelian segregation test	Random groups data	Random groups number	Hardy Weinberg equilibrium test	Sample size	Sequencing type	Bioproject	Description	Attachment detail	Project detail
Channa argus	PMC31204717	Transcriptome sequencing and de novo analysis of the northern snakehead, Ophiocephalus argus	/	/	/	/	/	/	/	Whole Transcriptome Sequencing	SAP109888	The attachment is not provided, unusable bioproject	No valid SNP attachment was found in the link provided by the article	Invalid projectID
Channa argus	10.1007/s10126-019-09884-z	Constructing High-Density Genetic Maps and Developing Sexing Markers in Northern Snakehead (Channa argus)	yes	1	yes	/	/	/	99	restriction site associated DNA (RAD) sequencing	PRJDB7699	The attachment is not provided, usable bioproject	No valid SNP attachment was found in the link provided by the article	/
Channa argus	PMC5889702	Genomic analyses of Northern snakehead (Channa argus) populations in North America	/	/	/	/	/	/	/	restriction site associated DNA (RAD) sequencing	PRJNA428997	The attachment is not provided, unusable bioproject	No valid SNP attachment was found in the link provided by the article	Low data mapping rate
crucian_carp	PMC5555455	A High-Density Genetic Linkage Map and QTL Fine Mapping for Body Weight in Crucian Carp (Carassius auratus) Using 2b-RAD Sequencing	/	/	/	/	/	/	/	restriction site associated DNA (RAD) sequencing	PRJNA327320	Unusable attachment, unusable bioproject	Genotype and SNP site information were not provided in the attachment	unpublished reference genome
crucian_carp	PMC7085200	Comparative analyses of the Sox9a-Amh-Cyp19a1a regulatory Cascade in Autotetraploid fish and its diploid parent	/	/	/	/	/	/	/	Whole Transcriptome Sequencing	PRJNA170454	Unusable attachment, unusable bioproject	Genotype and SNP site information were not provided in the attachment	unpublished reference genome
crucian_carp	PMC5717303	Quantitative trait loci mapping for feed conversion efficiency in crucian carp (Carassius auratus)	/	/	/	/	/	/	/	restriction site associated DNA (RAD) sequencing	/	Unusable attachment, bioproject is not provided	Genotype and SNP site information were not provided in the attachment	/
Ctenopharyngodon idella	10.4238/2015.December.29.35	Transcriptome analysis of the grass carp (Ctenopharyngodon idella) using 454 pyrosequencing methodology for gene and marker discovery	/	/	/	/	/	/	/	Whole Transcriptome Sequencing	PRJNA227483	The attachment is not provided, unusable bioproject	No valid SNP attachment was found in the link provided by the article	Data is not uploaded in bioproject
Ctenopharyngodon idella	10.1016/j.fsi.2018.07.037	Characterization of grass carp CD40 and CD154 genes and the association between their polymorphisms and resistance to grass carp reovirus	/	/	/	/	/	/	/	Target Sequencing	/	Unusable attachment, bioproject is not provided	The article did not provide available reference genome or flanking sequence information	/
Ctenopharyngodon idella	10.1080/10495398.2010.505843	Generation and analysis of ESTs from the grass carp, Ctenopharyngodon idellus	/	/	/	/	/	/	/	Whole Transcriptome Sequencing	/	Unusable attachment, bioproject is not provided	The article did not provide available reference genome or flanking sequence information	/
Ctenopharyngodon idella	PMC7168995	Construction of a high-density genetic map and mapping of growth related QTLs in the grass carp (Ctenopharyngodon idellus)	yes	1	yes	/	/	/	102	restriction site associated DNA (RAD) sequencing	/	Usable attachment
Ctenopharyngodon idella	PMC6555922	Population structure, demographic history and local adaptation of the grass carp	/	/	/	yes	9	yes	166	restriction site associated DNA (RAD) sequencing	PRJDB4785	Unusable attachment, Usable bioproject	The article did not provide available reference genome or flanking sequence information	/
Ctenopharyngodon idella	10.1016/j.dci.2012.12.004	Genomic sequence comparison, promoter activity, SNP detection of RIG-I gene and association with resistance/susceptibility to grass carp reovirus in grass carp (Ctenopharyngodon idella)	/	/	/	/	/	/	/	Target Sequencing	/	Unusable attachment, bioproject is not provided	The article did not provide available reference genome or flanking sequence information	/
Cyprinus carpio	PMC5879560	A high-resolution genetic linkage map and QTL fine mapping for growth-related traits and sex in the Yangtze River common carp (Cyprinus carpio haematopterus)	/	/	/	/	/	/	/	restriction site associated DNA (RAD) sequencing	PRJNA377192	Unusable attachment, unusable bioproject	The article did not provide available reference genome or flanking sequence information	Data is not uploaded in bioproject
Cyprinus carpio	PMC5859378	Accuracy of Genomic Evaluations of Juvenile Growth Rate in Common Carp (Cyprinus carpio) Using Genotyping by Sequencing	yes	4	yes	/	/	/	1425	restriction site associated DNA (RAD) sequencing	/	Usable attachment
Cyprinus carpio	PMC5193488	Genome-Wide Association Study for Muscle Fat Content and Abdominal Fat Traits in Common Carp (Cyprinus carpio)	/	/	/	/	/	/	/	Genotyping By Array	/	Unusable attachment, bioproject is not provided	The article did not provide available reference genome or flanking sequence information	/
Cyprinus carpio	PMC3397529	Development and characterization of new single nucleotide polymorphism markers from expressed sequence tags in common carp (Cyprinus carpio)	/	/	/	/	/	/	/	-	/	Unusable attachment, bioproject is not provided	The article did not provide available reference genome or flanking sequence information	/
Cyprinus carpio	PMC6972736	Multiple interacting QTLs affect disease challenge survival in common carp (Cyprinus carpio)	yes	1	yes	/	/	/	93	restriction site associated DNA (RAD) sequencing	PRJNA494509	Unusable attachment, Usable bioproject	The article did not provide available reference genome or flanking sequence information	/
Hypophthalmichthys molitrix	PMC6877629	Construction of a high-density genetic linkage map and mapping of quantitative trait loci for growth-related traits in silver carp (Hypophthalmichthys molitrix)	yes	1	yes	/	/	/	102	restriction site associated DNA (RAD) sequencing	PRJNA328416	Unusable attachment, Usable bioproject	The article did not provide available reference genome or flanking sequence information	/
Hypophthalmichthys molitrix	10.1111/1755-0998.13297	Whole genome sequencing of silver carp (Hypophthalmichthys molitrix) and bighead carp (Hypophthalmichthys nobilis) provide novel insights into their evolution and speciation	/	/	/	/	/	/	/	Whole Genome Sequencing	/	The attachment is not provided, and the bioproject is not provided	No valid SNP attachment was found in the link provided by the article	/
Hypophthalmichthys molitrix	10.1111/1755-0998.12152	Restriction site-associated DNA sequencing generates high-quality single nucleotide polymorphisms for assessing hybridization between bighead and silver carp in the United States and China	yes	1	no	/	/	/	23	restriction site associated DNA (RAD) sequencing	/	Usable attachment	/	/
Hypophthalmichthys molitrix	10.1111/mec.13285	Diagnostic SNPs reveal widespread introgressive hybridization between introduced bighead and silver carp in the Mississippi River Basin	/	/	/	/	/	/	/	restriction site associated DNA (RAD) sequencing	/	Unusable attachment, bioproject is not provided	Genotype and SNP site information were not provided in the attachment	/
Hypophthalmichthys nobilis	10.1007/s10126-019-09929-3	QTL Fine Mapping for Sex Determination Region in Bighead Carp (Hypophthalmichthys nobilis) and Comparison with Silver Carp (Hypophthalmichthys molitrix)	/	/	/	/	/	/	/	restriction site associated DNA (RAD) sequencing	PRJNA327460	The attachment is not provided, unusable bioproject	No valid SNP attachment was found in the link provided by the article	Low data mapping rate
Hypophthalmichthys nobilis	PMC4921863	A high-density genetic map and growth related QTL mapping in bighead carp (Hypophthalmichthys nobilis)	/	/	/	/	/	/	/	restriction site associated DNA (RAD) sequencing	PRJNA313394	The attachment is not provided, unusable bioproject	No valid SNP attachment was found in the link provided by the article	Low data mapping rate
ictalurus punctatus	PMC6448050	Construction of a High-Density Linkage Map and QTL Fine Mapping for Growth- and Sex-Related Traits in Channel Catfish (Ictalurus punctatus)	/	/	/	/	/	/	/	restriction site associated DNA (RAD) sequencing	/	The attachment is not provided, and the bioproject is not provided	No valid SNP attachment was found in the link provided by the article	/
ictalurus punctatus	PMC4196944	Identification and analysis of genome-wide SNPs provide insight into signatures of selection and domestication in channel catfish (Ictalurus punctatus)	/	/	/	yes	5	no	150	Whole Genome Sequencing	/	Usable attachment	/	/
Labeo rohita	PMC7186481	De novo Assembly and Genome-Wide SNP Discovery in Rohu Carp, Labeo rohita	/	/	/	/	/	/	/	Whole Genome Sequencing	PRJEB36724	The attachment is not provided, unusable bioproject	No valid SNP attachment was found in the link provided by the article	Data is not uploaded in bioproject
Labeo rohita	PMC6593075	Single Nucleotide Polymorphisms (SNPs) Reveal Sibship Among Founders of a Bangladeshi Rohu (Labeo rohita) Breeding Population	/	/	/	/	/	/	/	Genotyping By Array	/	The attachment is not provided, and the bioproject is not provided	No valid SNP attachment was found in the link provided by the article	/
Labeo rohita	PMC4226992	A linkage map of transcribed single nucleotide polymorphisms in rohu (Labeo rohita) and QTL associated with resistance to Aeromonas hydrophila	yes	2	yes	/	/	/	1004	Genotyping By Array	/	Usable attachment	/	/
Lates calcarifer	PMC5099610	BAC-pool sequencing and analysis confirms growth-associated QTLs in the Asian seabass genome	/	/	/	/	/	/	/	Whole Genome Sequencing	PRJNA294355	Unusable attachment, unusable bioproject	The article did not provide available reference genome or flanking sequence information	Data is not uploaded in bioproject
Lates calcarifer	PMC3653795	Whole genome scanning and association mapping identified a significant association between growth and a SNP in the IFABP-a gene of the Asian seabass	/	/	/	/	/	/	/	Target Sequencing	/	Unusable attachment, bioproject is not provided	The article did not provide available reference genome or flanking sequence information	/
Lates calcarifer	PMC3088568	A high-resolution linkage map for comparative genome analysis and QTL fine mapping in Asian seabass, Lates calcarifer	/	/	/	/	/	/	/	Target Sequencing	/	Unusable attachment, bioproject is not provided	The article did not provide available reference genome or flanking sequence information	/
Lates calcarifer	PMC4639833	Construction of a high-density linkage map and fine mapping of QTL for growth in Asian seabass	yes	1	yes	/	/	/	144	restriction site associated DNA (RAD) sequencing	/	Usable attachment	/	/
Lates calcarifer	PMC3937445	Molecular characterization and mapping of Fgf21 gene in a foodfish species asian seabass	/	/	/	/	/	/	/	Target Sequencing	/	The attachment is not provided, and the bioproject is not provided	No valid SNP attachment was found in the link provided by the article	/
Lates calcarifer	10.1111/j.1365-2052.2011.02230.x	Significant associations of polymorphisms in the prolactin gene with growth traits in Asian seabass (Lates calcarifer)	/	/	/	/	/	/	/	Target Sequencing	/	The attachment is not provided, and the bioproject is not provided	No valid SNP attachment was found in the link provided by the article	/
Megalobrama amblycephala	PMC3412804	Transcriptome analysis and SSR/SNP markers information of the blunt snout bream (Megalobrama amblycephala)	/	/	/	/	/	/	/	Whole Transcriptome Sequencing	PRJNA72931	The attachment is not provided, unusable bioproject	No valid SNP attachment was found in the link provided by the article	Data is not uploaded in bioproject
Megalobrama amblycephala	10.1016/j.fsi.2017.02.018	A NLRC3-like gene from blunt snout bream (Megalobrama amblycephala): Molecular characterization, expression and association with resistance to Aeromonas hydrophila infection	/	/	/	/	/	/	/	Whole Transcriptome Sequencing	/	Unusable attachment, bioproject is not provided	The article did not provide available reference genome or flanking sequence information	/
Megalobrama amblycephala	PMC5139125	Unique nucleolar dominance patterns in distant hybrid lineage derived from Megalobrama Amblycephala × Culter Alburnus	/	/	/	/	/	/	/	Target Sequencing	/	The attachment is not provided, and the bioproject is not provided	No valid SNP attachment was found in the link provided by the article	/
Megalobrama amblycephala	PMC5395971	Construction of a high-density linkage map and fine mapping of QTLs for growth and gonad related traits in blunt snout bream	/	/	/	/	/	/	/	restriction site associated DNA (RAD) sequencing	PRJNA343584	The attachment is not provided, unusable bioproject	No valid SNP attachment was found in the link provided by the article	Family information missing
micropterus salmoides	10.1111/1755-0998.12308	Discovery and validation of gene-linked diagnostic SNP markers for assessing hybridization between Largemouth bass (Micropterus salmoides) and Florida bass (M. floridanus)	/	/	/	/	/	/	/	Whole Transcriptome Sequencing	PRJNA248150	Unusable attachment, unusable bioproject	The article did not provide available reference genome or flanking sequence information	Data is not uploaded in bioproject
Monopterus albus	10.1016/j.aquaculture.2021.736394	A genome-wide linkage map and QTL mapping for growth traits of Asian rice-field eel (Monopterus albus)	yes	1	yes	/	/	/	201	restriction site associated DNA (RAD) sequencing	/	Usable attachment
Oncorhynchus mykiss	PMC3549761	Single nucleotide polymorphism discovery in cutthroat trout subspecies using genome reduction, barcoding, and 454 pyro-sequencing	/	/	/	/	/	/	/	restriction site associated DNA (RAD) sequencing	PRJNA182193	Unusable attachment, unusable bioproject	The article did not provide available reference genome or flanking sequence information	Data is not uploaded in bioproject
Oncorhynchus mykiss	10.1111/1755-0998.12204	A resource of single-nucleotide polymorphisms for rainbow trout generated by restriction-site associated DNA sequencing of doubled haploids	/	/	/	yes	1	yes	140	restriction site associated DNA (RAD) sequencing	PRJNA189472	Unusable attachment, Usable bioproject	The article did not provide available reference genome or flanking sequence information	/
Oncorhynchus mykiss	PMC4874702	Genetic basis of adult migration timing in anadromous steelhead discovered through multivariate association testing	/	/	/	yes	3	yes	320	restriction site associated DNA (RAD) sequencing	/	Usable attachment	/	/
Oncorhynchus mykiss	PMC6097679	Population genetic analysis of aquaculture salmonid populations in China using a 57K rainbow trout SNP array	/	/	/	yes	1	no	58	Genotyping By Array	/	Usable attachment	/	/
Oncorhynchus mykiss	PMC5547479	Identification of SNPs associated with muscle yield and quality traits using allelic-imbalance analyses of pooled RNA-Seq samples in rainbow trout	yes	98	yes	/	/	/	500	restriction site associated DNA (RAD) sequencing	/	Usable attachment	/	/
Oncorhynchus mykiss	PMC3664261	Genomic patterns of introgression in rainbow and westslope cutthroat trout illuminated by overlapping paired-end RAD sequencing	/	/	/	/	/	/	/	restriction site associated DNA (RAD) sequencing	/	Unusable attachment, bioproject is not provided	The article did not provide available reference genome or flanking sequence information	/
Oncorhynchus mykiss	PMC4585308	Identification of single nucleotide polymorphism markers associated with bacterial cold water disease resistance and spleen size in rainbow trout	yes	2	no	/	/	/	301	restriction site associated DNA (RAD) sequencing	/	Usable attachment	/	/
Oncorhynchus mykiss	PMC5118429	Genome-Wide Association Study for Identifying Loci that Affect Fillet Yield, Carcass, and Body Weight Traits in Rainbow Trout (Oncorhynchus mykiss)	/	/	/	/	/	/	/	Genotyping By Array	/	Unusable attachment, bioproject is not provided	The article did not provide available reference genome or flanking sequence information	/
Oncorhynchus mykiss	PMC6157414	Genome-Wide Association Analysis With a 50K Transcribed Gene SNP-Chip Identifies QTL Affecting Muscle Yield in Rainbow Trout	/	/	/	/	/	/	/	Genotyping By Array	/	Unusable attachment, bioproject is not provided	The article did not provide available reference genome or flanking sequence information	/
Oncorhynchus mykiss	10.1007/s11033-020-06088-w	Isolation and characterization of SNP markers of rainbow trout (Onchorhynchus mykiss Walbaum, 1792) from transcriptomic sequences	/	/	/	/	/	/	/	Whole Transcriptome Sequencing	/	Unusable attachment, bioproject is not provided	The article did not provide available reference genome or flanking sequence information	/
Oreochromis niloticus	10.1007/s10126-017-9762-8	Genome-Wide QTL Analysis Identified Significant Associations Between Hypoxia Tolerance and Mutations in the GPR132 and ABCG4 Genes in Nile Tilapia	/	/	/	/	/	/	/	restriction site associated DNA (RAD) sequencing	PRJDB5502	The attachment is not provided, unusable bioproject	No valid SNP attachment was found in the link provided by the article	Invalid projectID
Oreochromis niloticus	PMC5513378	ddRADseq reveals determinants for temperature-dependent sex reversal in Nile tilapia on LG23	yes	3	no	/	/	/	120	restriction site associated DNA (RAD) sequencing	PRJNA354565	Unusable attachment, Usable bioproject	The article did not provide available reference genome or flanking sequence information	/
Oreochromis niloticus	PMC6196754	Development and Validation of 58K SNP-Array and High-Density Linkage Map in Nile Tilapia (O. niloticus)	/	/	/	yes	1	yes	2	Whole Genome Sequencing	PRJEB28330	Unusable attachment, Usable bioproject	The article did not provide available reference genome or flanking sequence information	/
Oreochromis niloticus	PMC6856548	Genetic diversity of Nile tilapia (Oreochromis niloticus) throughout West Africa	/	/	/	/	/	/	/	Genotyping By Array	/	Unusable attachment, bioproject is not provided	The article did not provide available reference genome or flanking sequence information	/
Oreochromis niloticus	10.1007/s10126-019-09935-5	High-Throughput Single Nucleotide Polymorphism (SNP) Discovery and Validation Through Whole-Genome Resequencing in Nile Tilapia (Oreochromis niloticus)	/	/	/	/	/	/	/	Whole Genome Sequencing	/	The attachment is not provided, and the bioproject is not provided	No valid SNP attachment was found in the link provided by the article	/
Oreochromis niloticus	10.1111/j.1755-0998.2012.03144.x	SNP marker detection and genotyping in tilapia	/	/	/	/	/	/	/	restriction site associated DNA (RAD) sequencing	/	The attachment is not provided, and the bioproject is not provided	No valid SNP attachment was found in the link provided by the article	/
Oreochromis niloticus	PMC4358704	A novel sex-determining QTL in Nile tilapia (Oreochromis niloticus)	/	/	/	/	/	/	/	restriction site associated DNA (RAD) sequencing	/	The attachment is not provided, and the bioproject is not provided	No valid SNP attachment was found in the link provided by the article	/
Oreochromis niloticus	PMC6686944	Genome-Wide Association Study and Cost-Efficient Genomic Predictions for Growth and Fillet Yield in Nile Tilapia (Oreochromis niloticus)	/	/	/	/	/	/	/	Genotyping By Array	/	The attachment is not provided, and the bioproject is not provided	No valid SNP attachment was found in the link provided by the article	/
Oreochromis niloticus	PMC7811220	Multi-trait GWAS using imputed high-density genotypes from whole-genome sequencing identifies genes associated with body traits in Nile tilapia	/	/	/	yes	1	yes	1309	Whole Genome Sequencing	/	Usable attachment	/	/
Oreochromis niloticus	PMC8188787	Genome-wide association analysis of adaptation to oxygen stress in Nile tilapia (Oreochromis niloticus)	yes	81	no	/	/	/	2171	Genotyping By Sequencing	/	Usable attachment	/	/
Oreochromis niloticus	PMC7359307	Whole genome re-sequencing reveals recent signatures of selection in three strains of farmed Nile tilapia (Oreochromis niloticus)	/	/	/	yes	1	yes	280	Whole Genome Sequencing	PRJNA634901	Unusable attachment, Usable bioproject	Genotype and SNP site information were not provided in the attachment	/
Oreochromis niloticus	PMC7520224	Assessing the genetic diversity of farmed and wild Rufiji tilapia (Oreochromis urolepis urolepis) populations using ddRAD sequencing	/	/	/	yes	8	yes	155	restriction site associated DNA (RAD) sequencing	PRJNA518067	Unusable attachment, Usable bioproject	Genotype and SNP site information were not provided in the attachment	/
Oreochromis niloticus	PMC6737103	Species-Specific Marker Discovery in Tilapia	/	/	/	/	/	/	/	restriction site associated DNA (RAD) sequencing	PRJEB6979	The attachment is not provided, unusable bioproject	No valid SNP attachment was found in the link provided by the article	Low data mapping rate
Pangasianodon hypophthalmus	10.1186/s12864-018-5079-x	A draft genome of the striped catfish, Pangasianodon hypophthalmus, for comparative analysis of genes relevant to development and a resource for aquaculture improvement	/	/	/	/	/	/	/	Whole Genome Sequencing	/	The attachment is not provided, and the bioproject is not provided	No valid SNP attachment was found in the link provided by the article	/
Tachysurus fulvidraco	PMC6228179	Chromosomal-level assembly of yellow catfish genome using third-generation DNA sequencing and Hi-C analysis	/	/	/	yes	1	yes	3	Whole Genome Sequencing	PRJNA489116	The attachment is not provided, usable bioproject	No valid SNP attachment was found in the link provided by the article	/
Tachysurus fulvidraco	10.1111/age.13042	High-density genetic map and QTL mapping for body color of the yellow catfish (Tachysurus fulvidraco♀ × T. vachellii♂)	yes	1	yes	/	/	/	129	Whole Genome Sequencing	/	Usable attachment	/	/
Salmo salar	PMC7017552	Beyond large-effect loci: large-scale GWAS reveals a mixed large-effect and polygenic architecture for age at maturity of Atlantic salmon	/	/	/	/	/	/	/	Genotyping By Array	/	Unusable attachment, bioproject is not provided	The article did not provide available reference genome or flanking sequence information	/
Salmo salar	PMC4028894	Linkage maps of the Atlantic salmon (Salmo salar) genome derived from RAD sequencing	yes	2	yes	/	/	/	146	restriction site associated DNA (RAD) sequencing	PRJEB4502	Unusable attachment, Usable bioproject	Genotype and SNP site information were not provided in the attachment	/
Salmo salar	10.1111/1755-0998.12503	Genomewide single nucleotide polymorphism discovery in Atlantic salmon (Salmo salar): validation in wild and farmed American and European populations	/	/	/	yes	1	yes	20	Whole Genome Sequencing	PRJNA287458	Unusable attachment, Usable bioproject	Genotype and SNP site information were not provided in the attachment	/
Salmo salar	PMC4938670	Construction and Annotation of a High Density SNP Linkage Map of the Atlantic Salmon (Salmo salar) Genome	/	/	/	/	/	/	/	Genotyping By Array	/	Unusable attachment, bioproject is not provided	Genotype and SNP site information were not provided in the attachment	/
Salmo salar	PMC6805462	Identification of genomic regions regulating sex determination in Atlantic salmon using high density SNP data	/	/	/	/	/	/	/	Genotyping By Array	/	Unusable attachment, bioproject is not provided	Genotype and SNP site information were not provided in the attachment	/
Salmo salar	PMC7268189	Identification of genetic loci associated with higher resistance to pancreas disease (PD) in Atlantic salmon (Salmo salar L.)	/	/	/	/	/	/	/	Genotyping By Array	/	Unusable attachment, bioproject is not provided	Genotype and SNP site information were not provided in the attachment	/
Paramisgurnus dabryanus	PMC6823184	A High-Density Genetic Linkage Map and QTL Mapping for Sex and Growth-Related Traits of Large-Scale Loach ( Paramisgurnus dabryanus)	yes	1	no	no	/	/	202	restriction site associated DNA (RAD) sequencing	PRJNA561042	Unusable attachment, Usable bioproject	Genotype and SNP site information were not provided in the attachment	/
